# Supplementary material for: A Selective Separation Mechanism for Mono/divalent Cations and Properties of a Hollow-Fiber Composite Nanofiltration Membrane Having a Positively Charged Surface
Source: Membranes (Basel). 2023 Dec 20;14(1):1. doi: 10.3390/membranes14010001 (PMC10818550; doi:10.3390/membranes14010001)
Supplement: Supplementary file 1 [file membranes-14-00001-s001.zip]

Archive with 1 entries (1 files):
- membranes-2765348-supplementary.pdf
